# Supplementary material for: Genome-Wide Identification and Expression Analysis of the MADS Gene Family in Tulips (Tulipa gesneriana)
Source: Genes (Basel). 2023 Oct 22;14(10):1974. doi: 10.3390/genes14101974 (PMC10606154; doi:10.3390/genes14101974)
Supplement: Supplementary file 1 [file genes-14-01974-s001.zip]

Archive with 7 entries (4 files):
- STable/
- STable/Table S1. TgMADS qRT-PCR primers.xlsx
- STable/Table S2. TgMADS KaKs Stat.xls
- __MACOSX/
- __MACOSX/STable/
- __MACOSX/STable/._Table S1. TgMADS qRT-PCR primers.xlsx
- __MACOSX/STable/._Table S2. TgMADS KaKs Stat.xls
