# Supplementary material for: Genome-Wide Identification and Expression Analysis of the MADS Gene Family in Tulips (Tulipa gesneriana)
Source: Genes (Basel). 2023 Oct 22;14(10):1974. doi: 10.3390/genes14101974 (PMC10606154; doi:10.3390/genes14101974)
Supplement: Supplementary file 1 [file genes-14-01974-s001.zip › STable/Table S1. TgMADS qRT-PCR primers.xlsx]

## Sheet: Sheet1
Table S1. qRT-PCR primers for the study.
Primer Name	Sequence
qTgMADS3-F	AGGCCTGCCTGGTCATTTAC
qTgMADS3-R	CACAGTGAACAGCTAGACCCA
qTgMADS4-F	GGCCTGCCTGGTCATTTAC
qTgMADS4-R	ACAGTGAACAGCTAGACCCA
qTgMADS15-F	AACAAGATCAACCGCCAGGT
qTgMADS15-R	AGCGTTGTAGGAACTCAGCC
qTgMADS16-F	TCGAGAACACCACCAACAGG
qTgMADS16-R	ATTGTTCTGCAGCTCTGCCT
qTgMADS19-F	CTCTCCGTACTCTGCGATGC
qTgMADS19-R	TGCTTGCATGATAGCTGCCT
qTgMADS22-F	AACAAGATCAACCGCCAGGT
qTgMADS22-R	AGCGTTGTAGGAACTCAGCC
qTgMADS26-F	AGTTACCTTCTCCAAGCGCC
qTgMADS26-R	AAATTCGAACCCTTCGGCCT
qTgMADS27-F	TATCTTCTCCAGCACCGGGA
qTgMADS27-R	GCAAACATAGCCTGCGGATG
qTgMADS30-F	CATCGTCTTCTCCCCCAAGG
qTgMADS30-R	TCTTGCCATGTTACGGGCTT
qTgActin-F	AGTCAGTCATACAGTGCCAATC
qTgActin-R	TCATAAGAGAGTCGGTCAAATCC
