# Supplementary material for: Genome-Wide Identification and Expression Analysis of the MADS Gene Family in Tulips (Tulipa gesneriana)
Source: Genes (Basel). 2023 Oct 22;14(10):1974. doi: 10.3390/genes14101974 (PMC10606154; doi:10.3390/genes14101974)
Supplement: Supplementary file 1 [file genes-14-01974-s001.zip › STable/Table S2. TgMADS KaKs Stat.xls]

Table S2. Ka/KS analysis of TgMADS gene
Sequence	Method	Ka	Ks	Ka/Ks	P-Value(Fisher)	Length
TgMADS1-TgMADS10	MA	0.761137	1.9417	0.391996	0	762
TgMADS1-TgMADS11	MA	0.773551	1.82429	0.424029	2.48E-42	723
TgMADS1-TgMADS12	MA	0.811866	1.68847	0.480831	1.36E-28	708
TgMADS1-TgMADS13	MA	0.791492	1.71488	0.461544	2.84E-39	777
TgMADS1-TgMADS14	MA	0.790918	1.76421	0.448312	1.69E-30	654
TgMADS1-TgMADS15	MA	0.830535	1.5898	0.522415	3.48E-20	723
TgMADS1-TgMADS16	MA	0.808997	1.69356	0.477691	5.91E-29	708
TgMADS1-TgMADS17	MA	0.740785	2.132	0.34746	0	684
TgMADS1-TgMADS18	MA	0.723206	1.99259	0.362948	0	726
TgMADS1-TgMADS19	MA	0.758365	1.85217	0.409446	2.23E-49	690
TgMADS1-TgMADS2	MA	0.806527	1.81079	0.4454	2.01E-24	330
TgMADS1-TgMADS20	MA	0.765284	1.75194	0.43682	9.06E-44	720
TgMADS1-TgMADS21	MA	0.81873	1.65739	0.493987	1.42E-38	735
TgMADS1-TgMADS22	MA	0.773545	1.83535	0.42147	2.83E-40	726
TgMADS1-TgMADS23	MA	0.711433	2.37287	0.299819	0	633
TgMADS1-TgMADS24	MA	0.758444	2.08006	0.364626	0	684
TgMADS1-TgMADS25	MA	0.764855	1.82542	0.419003	1.57E-72	732
TgMADS1-TgMADS26	MA	0.746566	1.77326	0.421014	1.32E-48	711
TgMADS1-TgMADS27	MA	0.655055	2.19208	0.298828	0	687
TgMADS1-TgMADS28	MA	0.737908	1.79569	0.410934	6.10E-51	714
TgMADS1-TgMADS29	MA	0.713986	2.00471	0.356155	0	648
TgMADS1-TgMADS3	MA	0.806527	1.81079	0.4454	2.01E-24	330
TgMADS1-TgMADS30	MA	0.667436	2.17762	0.306498	0	618
TgMADS1-TgMADS31	MA	0.520583	3.24552	0.1604	0	408
TgMADS1-TgMADS32	MA	0.337676	4.4636	0.0756511	0	246
TgMADS1-TgMADS4	MA	0.80474	1.82358	0.441298	2.96E-24	330
TgMADS1-TgMADS5	MA	0.806527	1.81079	0.4454	2.01E-24	330
TgMADS1-TgMADS6	MA	0.81873	1.65739	0.493987	1.42E-38	735
TgMADS1-TgMADS7	MA	0.807449	1.75504	0.460075	7.63E-52	801
TgMADS1-TgMADS8	MA	0.808997	1.69356	0.477691	5.91E-29	708
TgMADS1-TgMADS9	MA	0.847869	1.57015	0.539993	2.98E-21	705
TgMADS10-TgMADS11	MA	0.580642	2.44662	0.237324	0	729
TgMADS10-TgMADS12	MA	0.808443	1.73194	0.466785	3.41E-28	720
TgMADS10-TgMADS13	MA	0.600273	2.24206	0.267733	0	768
TgMADS10-TgMADS14	MA	0.734258	1.8889	0.388723	1.04E-51	666
TgMADS10-TgMADS15	MA	0.577897	2.45211	0.235673	0	729
TgMADS10-TgMADS16	MA	0.805264	1.74841	0.460569	7.30E-29	720
TgMADS10-TgMADS17	MA	0.704213	2.20156	0.31987	0	681
TgMADS10-TgMADS18	MA	0.222613	0.961975	0.231413	1.05E-32	735
TgMADS10-TgMADS19	MA	0.708897	2.12376	0.333794	0	699
TgMADS10-TgMADS2	MA	0.822213	1.62585	0.505713	2.41E-18	324
TgMADS10-TgMADS20	MA	0.50935	2.46956	0.206251	0	726
TgMADS10-TgMADS21	MA	0.449299	2.97762	0.150892	0	714
TgMADS10-TgMADS22	MA	0.577473	2.45262	0.235452	0	732
TgMADS10-TgMADS23	MA	0.672514	2.65709	0.253101	0	630
TgMADS10-TgMADS24	MA	0.710797	2.17177	0.32729	0	681
TgMADS10-TgMADS25	MA	0.312093	1.40233	0.222553	4.89E-55	744
TgMADS10-TgMADS26	MA	0.522464	2.41428	0.216406	0	711
TgMADS10-TgMADS27	MA	0.66473	2.20154	0.301938	0	696
TgMADS10-TgMADS28	MA	0.516353	2.4435	0.211316	0	714
TgMADS10-TgMADS29	MA	0.719878	1.94373	0.370359	0	660
TgMADS10-TgMADS3	MA	0.822213	1.62585	0.505713	2.41E-18	324
TgMADS10-TgMADS30	MA	0.554115	2.77873	0.199413	0	627
TgMADS10-TgMADS31	MA	0.580898	2.68359	0.216463	0	408
TgMADS10-TgMADS32	MA	0.318175	3.88082	0.0819866	0	246
TgMADS10-TgMADS4	MA	0.82215	1.62575	0.505705	2.33E-18	324
TgMADS10-TgMADS5	MA	0.822213	1.62585	0.505713	2.41E-18	324
TgMADS10-TgMADS6	MA	0.449299	2.97762	0.150892	0	714
TgMADS10-TgMADS7	MA	0.818642	1.72041	0.475842	5.37E-30	771
TgMADS10-TgMADS8	MA	0.805264	1.74841	0.460569	7.30E-29	720
TgMADS10-TgMADS9	MA	0.776565	1.91339	0.405857	2.17E-49	711
TgMADS11-TgMADS12	MA	0.728828	1.97363	0.369284	2.55E-46	705
TgMADS11-TgMADS13	MA	0.452628	2.62321	0.172547	0	729
TgMADS11-TgMADS14	MA	0.776417	1.8156	0.427636	6.29E-37	666
TgMADS11-TgMADS15	MA	0.00542702	0.0314911	0.172335	0.00227144	732
TgMADS11-TgMADS16	MA	0.697879	2.06906	0.337293	0	705
TgMADS11-TgMADS17	MA	0.784274	1.86999	0.419401	9.13E-46	678
TgMADS11-TgMADS18	MA	0.671363	2.09313	0.320746	2.30E-64	708
TgMADS11-TgMADS19	MA	0.631886	2.3187	0.272518	0	693
TgMADS11-TgMADS2	MA	0.850454	1.58566	0.53634	1.17E-11	330
TgMADS11-TgMADS20	MA	0.451436	1.71366	0.263434	1.27E-60	714
TgMADS11-TgMADS21	MA	0.313302	2.6359	0.11886	0	726
TgMADS11-TgMADS22	MA	0.00533342	0.040688	0.131081	0.000420953	732
TgMADS11-TgMADS23	MA	0.673796	2.62084	0.257092	0	627
TgMADS11-TgMADS24	MA	0.810707	1.7581	0.461126	1.32E-30	678
TgMADS11-TgMADS25	MA	0.638402	2.21914	0.287679	0	720
TgMADS11-TgMADS26	MA	0.440004	1.78036	0.247143	3.73E-66	702
TgMADS11-TgMADS27	MA	0.758316	1.90527	0.39801	0	696
TgMADS11-TgMADS28	MA	0.438183	1.86872	0.234484	5.91E-76	702
TgMADS11-TgMADS29	MA	0.786876	1.78084	0.441858	3.16E-32	660
TgMADS11-TgMADS3	MA	0.850454	1.58566	0.53634	1.17E-11	330
TgMADS11-TgMADS30	MA	0.691466	1.24577	0.555049	2.12E-10	627
TgMADS11-TgMADS31	MA	0.372669	2.87156	0.129779	0	405
TgMADS11-TgMADS32	MA	0.26533	2.11507	0.125447	0	243
TgMADS11-TgMADS4	MA	0.853115	1.57638	0.541186	4.47E-11	330
TgMADS11-TgMADS5	MA	0.850454	1.58566	0.53634	1.17E-11	330
TgMADS11-TgMADS6	MA	0.313302	2.6359	0.11886	0	726
TgMADS11-TgMADS7	MA	0.697639	2.1105	0.330556	0	729
TgMADS11-TgMADS8	MA	0.697879	2.06906	0.337293	0	705
TgMADS11-TgMADS9	MA	0.703636	2.24547	0.313358	0	708
TgMADS12-TgMADS13	MA	0.658954	2.25732	0.291918	0	735
TgMADS12-TgMADS14	MA	0.698942	2.05869	0.339508	0	654
TgMADS12-TgMADS15	MA	0.696321	2.14374	0.324816	0	705
TgMADS12-TgMADS16	MA	0.00350707	7.40E-05	47.3832	0.347921	738
TgMADS12-TgMADS17	MA	0.758826	2.01141	0.377262	0	696
TgMADS12-TgMADS18	MA	0.69835	2.24802	0.310652	0	735
TgMADS12-TgMADS19	MA	0.237297	3.10076	0.0765287	0	666
TgMADS12-TgMADS2	MA	0.843784	1.61445	0.522644	2.62E-15	330
TgMADS12-TgMADS20	MA	0.657687	2.2991	0.286063	0	735
TgMADS12-TgMADS21	MA	0.635028	2.36859	0.268104	0	708
TgMADS12-TgMADS22	MA	0.692412	2.16867	0.319279	0	726
TgMADS12-TgMADS23	MA	0.609158	3.08743	0.197303	0	639
TgMADS12-TgMADS24	MA	0.726844	2.12964	0.3413	0	693
TgMADS12-TgMADS25	MA	0.747036	2.03043	0.367919	0	714
TgMADS12-TgMADS26	MA	0.67405	2.25396	0.299052	0	702
TgMADS12-TgMADS27	MA	0.672812	2.19354	0.306724	0	696
TgMADS12-TgMADS28	MA	0.660342	2.33099	0.283288	0	723
TgMADS12-TgMADS29	MA	0.71374	2.02924	0.351728	0	651
TgMADS12-TgMADS3	MA	0.843784	1.61445	0.522644	2.62E-15	330
TgMADS12-TgMADS30	MA	0.567375	2.82114	0.201115	0	624
TgMADS12-TgMADS31	MA	0.141127	0.720974	0.195745	1.11E-16	408
TgMADS12-TgMADS32	MA	0.239958	5.86087	0.0409424	0	264
TgMADS12-TgMADS4	MA	0.845137	1.61038	0.524807	1.30E-14	330
TgMADS12-TgMADS5	MA	0.843784	1.61445	0.522644	2.62E-15	330
TgMADS12-TgMADS6	MA	0.635028	2.36859	0.268104	0	708
TgMADS12-TgMADS7	MA	0.00750722	0.00531911	1.41137	0.792145	738
TgMADS12-TgMADS8	MA	0.00190198	3.80E-05	50	0	738
TgMADS12-TgMADS9	MA	0.207091	0.951281	0.217697	2.43E-33	705
TgMADS13-TgMADS14	MA	0.677996	2.07771	0.326318	0	666
TgMADS13-TgMADS15	MA	0.469613	2.56586	0.183024	0	729
TgMADS13-TgMADS16	MA	0.663177	2.25635	0.293916	0	741
TgMADS13-TgMADS17	MA	0.717548	2.03674	0.352303	0	699
TgMADS13-TgMADS18	MA	0.639609	2.21625	0.2886	0	753
TgMADS13-TgMADS19	MA	0.553466	2.60831	0.212194	0	693
TgMADS13-TgMADS2	MA	0.768017	1.88509	0.407416	0	330
TgMADS13-TgMADS20	MA	0.160156	1.08724	0.147306	8.16E-53	750
TgMADS13-TgMADS21	MA	0.396653	2.82223	0.140546	0	738
TgMADS13-TgMADS22	MA	0.447987	1.96259	0.228263	3.11E-86	750
TgMADS13-TgMADS23	MA	0.619324	2.63242	0.235267	0	639
TgMADS13-TgMADS24	MA	0.74287	1.9051	0.389939	0	693
TgMADS13-TgMADS25	MA	0.527467	2.54798	0.207013	0	726
TgMADS13-TgMADS26	MA	0.153388	1.15346	0.132981	3.04E-56	711
TgMADS13-TgMADS27	MA	0.665304	2.11696	0.314273	0	696
TgMADS13-TgMADS28	MA	0.154094	1.10052	0.140018	4.64E-54	735
TgMADS13-TgMADS29	MA	0.676343	2.0739	0.326122	0	660
TgMADS13-TgMADS3	MA	0.768017	1.88509	0.407416	0	330
TgMADS13-TgMADS30	MA	0.640196	2.21325	0.289256	0	627
TgMADS13-TgMADS31	MA	0.41494	3.39243	0.122314	0	405
TgMADS13-TgMADS32	MA	0.309999	4.42224	0.0700999	0	270
TgMADS13-TgMADS4	MA	0.768418	1.8866	0.407304	0	330
TgMADS13-TgMADS5	MA	0.768017	1.88509	0.407416	0	330
TgMADS13-TgMADS6	MA	0.396653	2.82223	0.140546	0	738
TgMADS13-TgMADS7	MA	0.736342	1.96049	0.37559	1.30E-55	792
TgMADS13-TgMADS8	MA	0.666227	2.23456	0.298147	0	741
TgMADS13-TgMADS9	MA	0.581693	2.58649	0.224897	0	708
TgMADS14-TgMADS15	MA	0.782234	1.81079	0.431985	3.49E-34	666
TgMADS14-TgMADS16	MA	0.700073	2.05872	0.340052	0	654
TgMADS14-TgMADS17	MA	0.750445	1.94367	0.386098	0	660
TgMADS14-TgMADS18	MA	0.664047	2.0223	0.328363	0	666
TgMADS14-TgMADS19	MA	0.73487	1.92565	0.381621	1.43E-53	663
TgMADS14-TgMADS2	MA	0.783922	1.7301	0.453109	3.47E-29	327
TgMADS14-TgMADS20	MA	0.731064	1.9317	0.378456	6.45E-50	666
TgMADS14-TgMADS21	MA	0.712676	2.02514	0.351915	0	666
TgMADS14-TgMADS22	MA	0.782234	1.81079	0.431985	3.49E-34	666
TgMADS14-TgMADS23	MA	0.717721	2.32926	0.308133	0	621
TgMADS14-TgMADS24	MA	0.743903	1.96522	0.378534	0	660
TgMADS14-TgMADS25	MA	0.795941	1.71602	0.463828	2.13E-30	666
TgMADS14-TgMADS26	MA	0.721577	1.95359	0.369359	0	654
TgMADS14-TgMADS27	MA	0.703945	2.11161	0.333369	0	666
TgMADS14-TgMADS28	MA	0.723389	1.94865	0.371226	4.80E-55	654
TgMADS14-TgMADS29	MA	2.17E-05	0.0217465	0.001	0	660
TgMADS14-TgMADS3	MA	0.783922	1.7301	0.453109	3.47E-29	327
TgMADS14-TgMADS30	MA	0.675667	2.15502	0.313533	0	627
TgMADS14-TgMADS31	MA	0.573955	2.5519	0.224913	0	402
TgMADS14-TgMADS32	MA	0.319159	4.07598	0.0783023	0	240
TgMADS14-TgMADS4	MA	0.785772	1.7233	0.45597	2.59E-27	327
TgMADS14-TgMADS5	MA	0.783922	1.7301	0.453109	3.47E-29	327
TgMADS14-TgMADS6	MA	0.712676	2.02514	0.351915	0	666
TgMADS14-TgMADS7	MA	0.725034	1.96954	0.368123	0	663
TgMADS14-TgMADS8	MA	0.700073	2.05872	0.340052	0	654
TgMADS14-TgMADS9	MA	0.774758	1.8337	0.42251	1.41E-50	657
TgMADS15-TgMADS16	MA	0.666802	2.2508	0.296251	0	705
TgMADS15-TgMADS17	MA	0.726894	2.14275	0.339233	0	678
TgMADS15-TgMADS18	MA	0.63188	2.01274	0.31394	0	708
TgMADS15-TgMADS19	MA	0.654792	2.31143	0.283284	0	696
TgMADS15-TgMADS2	MA	0.823776	1.69692	0.485453	1.91E-18	330
TgMADS15-TgMADS20	MA	0.450545	1.63258	0.275971	7.10E-56	714
TgMADS15-TgMADS21	MA	0.297149	2.80766	0.105835	0	723
TgMADS15-TgMADS22	MA	1.16E-05	0.0116497	0.001	0	732
TgMADS15-TgMADS23	MA	0.684472	2.6022	0.263035	0	627
TgMADS15-TgMADS24	MA	0.755671	2.01356	0.375292	0	678
TgMADS15-TgMADS25	MA	0.633993	2.23192	0.284057	0	720
TgMADS15-TgMADS26	MA	0.438887	1.68963	0.259753	6.13E-61	702
TgMADS15-TgMADS27	MA	0.752255	1.91181	0.393479	0	696
TgMADS15-TgMADS28	MA	0.437103	1.76281	0.247957	9.71E-66	702
TgMADS15-TgMADS29	MA	0.793392	1.77272	0.447557	1.02E-29	660
TgMADS15-TgMADS3	MA	0.823776	1.69692	0.485453	1.91E-18	330
TgMADS15-TgMADS30	MA	0.835931	1.20273	0.695029	0.000206879	627
TgMADS15-TgMADS31	MA	0.374395	3.26822	0.114556	0	405
TgMADS15-TgMADS32	MA	0.260706	2.55024	0.102228	0	243
TgMADS15-TgMADS4	MA	0.825526	1.69048	0.488339	1.42E-17	330
TgMADS15-TgMADS5	MA	0.823776	1.69692	0.485453	1.91E-18	330
TgMADS15-TgMADS6	MA	0.297149	2.80766	0.105835	0	723
TgMADS15-TgMADS7	MA	0.668023	2.24389	0.297708	0	729
TgMADS15-TgMADS8	MA	0.666802	2.2508	0.296251	0	705
TgMADS15-TgMADS9	MA	0.691407	2.35037	0.294169	0	708
TgMADS16-TgMADS17	MA	0.779698	1.91349	0.407475	0	705
TgMADS16-TgMADS18	MA	0.715947	2.15487	0.332245	0	768
TgMADS16-TgMADS19	MA	0.234396	3.16194	0.0741303	0	666
TgMADS16-TgMADS2	MA	0.87356	1.52836	0.571566	1.66E-09	330
TgMADS16-TgMADS20	MA	0.649871	2.34728	0.276861	0	741
TgMADS16-TgMADS21	MA	0.631753	2.37156	0.266387	0	708
TgMADS16-TgMADS22	MA	0.668204	2.25432	0.296411	0	726
TgMADS16-TgMADS23	MA	0.586503	3.10361	0.188974	0	639
TgMADS16-TgMADS24	MA	0.724583	2.11006	0.343395	0	699
TgMADS16-TgMADS25	MA	0.745497	2.04471	0.364598	0	714
TgMADS16-TgMADS26	MA	0.676133	2.24722	0.300875	0	702
TgMADS16-TgMADS27	MA	0.670615	2.20055	0.304749	0	696
TgMADS16-TgMADS28	MA	0.664393	2.31857	0.286553	0	726
TgMADS16-TgMADS29	MA	0.714708	2.02967	0.35213	0	651
TgMADS16-TgMADS3	MA	0.87356	1.52836	0.571566	1.66E-09	330
TgMADS16-TgMADS30	MA	0.572411	2.79695	0.204655	0	624
TgMADS16-TgMADS31	MA	0.135993	0.750809	0.181128	8.13E-18	408
TgMADS16-TgMADS32	MA	0.3187	4.63253	0.0687961	0	300
TgMADS16-TgMADS4	MA	0.87546	1.52274	0.574922	1.65E-09	330
TgMADS16-TgMADS5	MA	0.87356	1.52836	0.571566	1.66E-09	330
TgMADS16-TgMADS6	MA	0.631753	2.37156	0.266387	0	708
TgMADS16-TgMADS7	MA	0.00339583	0.00511854	0.663437	0.15502	792
TgMADS16-TgMADS8	MA	0.00143183	2.86E-05	50	0	792
TgMADS16-TgMADS9	MA	0.203601	0.955978	0.212977	4.47E-34	705
TgMADS17-TgMADS18	MA	0.701818	2.27391	0.30864	0	702
TgMADS17-TgMADS19	MA	0.680553	2.29677	0.296308	0	675
TgMADS17-TgMADS2	MA	0.787768	1.89105	0.416577	0	327
TgMADS17-TgMADS20	MA	0.701352	2.12747	0.329665	0	699
TgMADS17-TgMADS21	MA	0.635287	2.55212	0.248925	0	672
TgMADS17-TgMADS22	MA	0.741398	2.09572	0.353767	0	699
TgMADS17-TgMADS23	MA	0.507616	3.95128	0.128469	0	648
TgMADS17-TgMADS24	MA	0.0367684	0.216646	0.169717	8.76E-10	699
TgMADS17-TgMADS25	MA	0.695383	2.26296	0.307289	0	678
TgMADS17-TgMADS26	MA	0.699715	2.16572	0.323087	0	675
TgMADS17-TgMADS27	MA	0.697673	2.19169	0.318326	0	669
TgMADS17-TgMADS28	MA	0.709367	2.14198	0.331173	0	699
TgMADS17-TgMADS29	MA	0.758873	1.92074	0.395095	0	654
TgMADS17-TgMADS3	MA	0.787768	1.89105	0.416577	0	327
TgMADS17-TgMADS30	MA	0.768391	2.02832	0.378831	0	618
TgMADS17-TgMADS31	MA	0.56972	3.04164	0.187307	0	408
TgMADS17-TgMADS32	MA	0.33618	4.92013	0.0683274	0	267
TgMADS17-TgMADS4	MA	0.793284	1.8615	0.426153	1.17E-24	327
TgMADS17-TgMADS5	MA	0.787768	1.89105	0.416577	0	327
TgMADS17-TgMADS6	MA	0.635287	2.55212	0.248925	0	672
TgMADS17-TgMADS7	MA	0.777371	1.96356	0.395898	0	699
TgMADS17-TgMADS8	MA	0.761005	1.96769	0.38675	0	705
TgMADS17-TgMADS9	MA	0.723541	2.23193	0.324178	0	675
TgMADS18-TgMADS19	MA	0.671186	2.26137	0.296805	0	699
TgMADS18-TgMADS2	MA	0.767907	1.83441	0.418612	3.31E-32	330
TgMADS18-TgMADS20	MA	0.504027	2.53956	0.19847	0	732
TgMADS18-TgMADS21	MA	0.521858	2.59241	0.201303	0	708
TgMADS18-TgMADS22	MA	0.638114	2.01343	0.316929	0	729
TgMADS18-TgMADS23	MA	0.673457	2.55923	0.263148	0	645
TgMADS18-TgMADS24	MA	0.741439	2.07169	0.357892	0	696
TgMADS18-TgMADS25	MA	0.396568	1.90121	0.208587	2.29E-69	732
TgMADS18-TgMADS26	MA	0.511393	2.50278	0.20433	0	693
TgMADS18-TgMADS27	MA	0.633966	2.3882	0.265458	0	693
TgMADS18-TgMADS28	MA	0.507103	2.55439	0.198522	0	720
TgMADS18-TgMADS29	MA	0.655074	2.13962	0.306163	0	660
TgMADS18-TgMADS3	MA	0.767907	1.83441	0.418612	3.31E-32	330
TgMADS18-TgMADS30	MA	0.640942	2.37519	0.269849	0	627
TgMADS18-TgMADS31	MA	0.563076	2.88365	0.195265	0	408
TgMADS18-TgMADS32	MA	0.357142	4.18622	0.0853138	0	294
TgMADS18-TgMADS4	MA	0.769811	1.82646	0.421477	2.99E-32	330
TgMADS18-TgMADS5	MA	0.767907	1.83441	0.418612	3.31E-32	330
TgMADS18-TgMADS6	MA	0.521858	2.59241	0.201303	0	708
TgMADS18-TgMADS7	MA	0.66612	2.31263	0.288036	0	783
TgMADS18-TgMADS8	MA	0.706453	2.20109	0.320957	0	768
TgMADS18-TgMADS9	MA	0.714521	2.13664	0.334414	0	711
TgMADS19-TgMADS2	MA	0.843494	1.60342	0.52606	2.64E-11	330
TgMADS19-TgMADS20	MA	0.661797	2.10625	0.314206	0	690
TgMADS19-TgMADS21	MA	0.580238	2.42338	0.239433	0	696
TgMADS19-TgMADS22	MA	0.620802	2.48134	0.250188	0	696
TgMADS19-TgMADS23	MA	0.647041	2.98184	0.216994	0	627
TgMADS19-TgMADS24	MA	0.677955	2.28948	0.296117	0	675
TgMADS19-TgMADS25	MA	0.691209	2.10028	0.329103	0	696
TgMADS19-TgMADS26	MA	0.651389	2.10988	0.308733	0	678
TgMADS19-TgMADS27	MA	0.652557	2.25096	0.289902	0	690
TgMADS19-TgMADS28	MA	0.64752	2.11761	0.305779	0	678
TgMADS19-TgMADS29	MA	0.698292	2.05044	0.340558	0	660
TgMADS19-TgMADS3	MA	0.843494	1.60342	0.52606	2.64E-11	330
TgMADS19-TgMADS30	MA	0.554835	2.65854	0.208699	0	627
TgMADS19-TgMADS31	MA	0.167217	2.301	0.0726714	0	405
TgMADS19-TgMADS32	MA	0.317072	4.34903	0.0729064	0	243
TgMADS19-TgMADS4	MA	0.843828	1.60567	0.52553	1.96E-11	330
TgMADS19-TgMADS5	MA	0.843494	1.60342	0.52606	2.64E-11	330
TgMADS19-TgMADS6	MA	0.580238	2.42338	0.239433	0	696
TgMADS19-TgMADS7	MA	0.255888	3.25177	0.0786921	0	693
TgMADS19-TgMADS8	MA	0.234396	3.16194	0.0741303	0	666
TgMADS19-TgMADS9	MA	0.204914	3.23815	0.0632812	0	660
TgMADS2-TgMADS20	MA	0.785752	1.78826	0.439394	5.54E-31	330
TgMADS2-TgMADS21	MA	0.760514	1.97919	0.384256	0	330
TgMADS2-TgMADS22	MA	0.823776	1.69692	0.485453	1.91E-18	330
TgMADS2-TgMADS23	MA	0.892608	1.50055	0.594853	2.27E-06	330
TgMADS2-TgMADS24	MA	0.821852	1.76234	0.466341	8.19E-16	327
TgMADS2-TgMADS25	MA	0.749303	1.97039	0.380281	0	330
TgMADS2-TgMADS26	MA	0.799959	1.71137	0.467438	1.13E-23	330
TgMADS2-TgMADS27	MA	0.814286	1.66497	0.48907	1.89E-17	330
TgMADS2-TgMADS28	MA	0.775142	1.83126	0.423285	6.43E-32	330
TgMADS2-TgMADS29	MA	0.842654	1.5504	0.543508	2.52E-12	330
TgMADS2-TgMADS3	MA	NA	NA	NA	NA	330
TgMADS2-TgMADS30	MA	0.82728	1.76971	0.467467	1.38E-22	330
TgMADS2-TgMADS31	MA	0.943996	1.21558	0.776582	0.012319	330
TgMADS2-TgMADS32	MA	0.952514	1.20599	0.789818	0.0212665	300
TgMADS2-TgMADS4	MA	2.56E-05	0.0255665	0.001	0	330
TgMADS2-TgMADS5	MA	NA	NA	NA	NA	330
TgMADS2-TgMADS6	MA	0.760514	1.97919	0.384256	0	330
TgMADS2-TgMADS7	MA	0.851211	1.62465	0.523935	2.30E-13	330
TgMADS2-TgMADS8	MA	0.851251	1.63023	0.522167	7.25E-13	330
TgMADS2-TgMADS9	MA	0.772795	1.91955	0.402593	0	330
TgMADS20-TgMADS21	MA	0.378207	3.0702	0.123186	0	711
TgMADS20-TgMADS22	MA	0.455184	1.62127	0.280758	3.71E-54	735
TgMADS20-TgMADS23	MA	0.691517	2.47768	0.279098	0	642
TgMADS20-TgMADS24	MA	0.663368	2.31071	0.287084	0	690
TgMADS20-TgMADS25	MA	0.693088	1.99905	0.34671	1.40E-51	720
TgMADS20-TgMADS26	MA	NA	NA	NA	NA	711
TgMADS20-TgMADS27	MA	0.734534	1.91602	0.383364	0	696
TgMADS20-TgMADS28	MA	0.00170156	0.00597977	0.284552	0	738
TgMADS20-TgMADS29	MA	0.734676	1.91793	0.383057	6.26E-49	660
TgMADS20-TgMADS3	MA	0.785752	1.78826	0.439394	5.54E-31	330
TgMADS20-TgMADS30	MA	0.654635	2.19714	0.297949	0	627
TgMADS20-TgMADS31	MA	0.438365	3.18042	0.137832	0	405
TgMADS20-TgMADS32	MA	0.32999	2.1548	0.153142	0	273
TgMADS20-TgMADS4	MA	0.783704	1.80041	0.435291	8.59E-31	330
TgMADS20-TgMADS5	MA	0.785752	1.78826	0.439394	5.54E-31	330
TgMADS20-TgMADS6	MA	0.378207	3.0702	0.123186	0	711
TgMADS20-TgMADS7	MA	0.62412	2.37798	0.262459	0	750
TgMADS20-TgMADS8	MA	0.659635	2.29535	0.287379	0	741
TgMADS20-TgMADS9	MA	0.686567	2.16091	0.317722	0	708
TgMADS21-TgMADS22	MA	0.296112	2.84334	0.104142	0	723
TgMADS21-TgMADS23	MA	0.633831	2.88173	0.219948	0	627
TgMADS21-TgMADS24	MA	0.666914	2.4032	0.277511	0	678
TgMADS21-TgMADS25	MA	0.586157	2.44393	0.239842	0	732
TgMADS21-TgMADS26	MA	0.362707	3.11721	0.116356	0	699
TgMADS21-TgMADS27	MA	0.708376	1.99379	0.35529	0	696
TgMADS21-TgMADS28	MA	0.362697	3.11387	0.116478	0	699
TgMADS21-TgMADS29	MA	0.722706	1.99108	0.362971	0	660
TgMADS21-TgMADS3	MA	0.760514	1.97919	0.384256	0	330
TgMADS21-TgMADS30	MA	0.603497	2.54815	0.236837	0	627
TgMADS21-TgMADS31	MA	0.365623	3.95832	0.0923681	0	405
TgMADS21-TgMADS32	MA	0.228454	5.15282	0.0443358	0	243
TgMADS21-TgMADS4	MA	0.760753	1.97828	0.384552	0	330
TgMADS21-TgMADS5	MA	0.760514	1.97919	0.384256	0	330
TgMADS21-TgMADS6	MA	NA	NA	NA	NA	741
TgMADS21-TgMADS7	MA	0.557276	2.58218	0.215816	0	735
TgMADS21-TgMADS8	MA	0.631753	2.37156	0.266387	0	708
TgMADS21-TgMADS9	MA	0.687637	2.25207	0.305336	0	708
TgMADS22-TgMADS23	MA	0.692891	2.60372	0.266116	0	645
TgMADS22-TgMADS24	MA	0.767721	1.97747	0.388235	0	696
TgMADS22-TgMADS25	MA	0.639885	2.206	0.290065	0	720
TgMADS22-TgMADS26	MA	0.440726	1.6212	0.271851	8.58E-55	702
TgMADS22-TgMADS27	MA	0.713401	2.04725	0.348468	0	696
TgMADS22-TgMADS28	MA	0.435072	1.69679	0.256409	4.67E-63	723
TgMADS22-TgMADS29	MA	0.793392	1.77272	0.447557	1.02E-29	660
TgMADS22-TgMADS3	MA	0.823776	1.69692	0.485453	1.91E-18	330
TgMADS22-TgMADS30	MA	0.835931	1.20273	0.695029	0.000206879	627
TgMADS22-TgMADS31	MA	0.374395	3.26822	0.114556	0	405
TgMADS22-TgMADS32	MA	0.248598	2.28624	0.108737	0	264
TgMADS22-TgMADS4	MA	0.825526	1.69048	0.488339	1.42E-17	330
TgMADS22-TgMADS5	MA	0.823776	1.69692	0.485453	1.91E-18	330
TgMADS22-TgMADS6	MA	0.296112	2.84334	0.104142	0	723
TgMADS22-TgMADS7	MA	0.659489	2.29024	0.287956	0	750
TgMADS22-TgMADS8	MA	0.664601	2.27007	0.292766	0	726
TgMADS22-TgMADS9	MA	0.686763	2.37906	0.28867	0	708
TgMADS23-TgMADS24	MA	0.523074	3.52421	0.148423	0	648
TgMADS23-TgMADS25	MA	0.740433	2.46946	0.299835	0	627
TgMADS23-TgMADS26	MA	0.694446	2.46924	0.281238	0	624
TgMADS23-TgMADS27	MA	0.665244	2.5419	0.261711	0	630
TgMADS23-TgMADS28	MA	0.710139	2.42575	0.292751	0	642
TgMADS23-TgMADS29	MA	0.675246	2.52185	0.267758	0	618
TgMADS23-TgMADS3	MA	0.892608	1.50055	0.594853	2.27E-06	330
TgMADS23-TgMADS30	MA	0.78744	2.0818	0.378249	0	621
TgMADS23-TgMADS31	MA	0.465474	4.45627	0.104454	0	393
TgMADS23-TgMADS32	MA	0.415422	5.64352	0.0736104	0	261
TgMADS23-TgMADS4	MA	0.868001	1.6135	0.537961	1.71E-09	330
TgMADS23-TgMADS5	MA	0.892608	1.50055	0.594853	2.27E-06	330
TgMADS23-TgMADS6	MA	0.633831	2.88173	0.219948	0	627
TgMADS23-TgMADS7	MA	0.634796	2.872	0.221029	0	648
TgMADS23-TgMADS8	MA	0.586503	3.10361	0.188974	0	639
TgMADS23-TgMADS9	MA	0.617138	3.25781	0.189433	0	618
TgMADS24-TgMADS25	MA	0.770102	1.9898	0.387026	0	678
TgMADS24-TgMADS26	MA	0.655825	2.37067	0.276641	0	672
TgMADS24-TgMADS27	MA	0.704796	2.20831	0.319157	0	669
TgMADS24-TgMADS28	MA	0.666639	2.34482	0.284303	0	690
TgMADS24-TgMADS29	MA	0.795406	1.824	0.436078	3.12E-49	654
TgMADS24-TgMADS3	MA	0.821852	1.76234	0.466341	8.19E-16	327
TgMADS24-TgMADS30	MA	0.734708	2.14876	0.341923	0	618
TgMADS24-TgMADS31	MA	0.533185	3.15962	0.16875	0	405
TgMADS24-TgMADS32	MA	0.351697	4.88123	0.0720508	0	261
TgMADS24-TgMADS4	MA	0.831765	1.71851	0.484002	2.34E-13	327
TgMADS24-TgMADS5	MA	0.821852	1.76234	0.466341	8.19E-16	327
TgMADS24-TgMADS6	MA	0.666914	2.4032	0.277511	0	678
TgMADS24-TgMADS7	MA	0.718212	2.14942	0.334142	0	693
TgMADS24-TgMADS8	MA	0.724583	2.11006	0.343395	0	699
TgMADS24-TgMADS9	MA	0.682641	2.35711	0.289609	0	675
TgMADS25-TgMADS26	MA	0.686626	2.01394	0.340937	1.18E-52	708
TgMADS25-TgMADS27	MA	0.695705	2.02643	0.343316	0	696
TgMADS25-TgMADS28	MA	0.687945	2.01702	0.34107	3.84E-54	708
TgMADS25-TgMADS29	MA	0.804373	1.69229	0.475316	6.64E-27	660
TgMADS25-TgMADS3	MA	0.756887	1.89471	0.399474	0	330
TgMADS25-TgMADS30	MA	0.7634	1.94514	0.392464	2.26E-45	627
TgMADS25-TgMADS31	MA	0.587856	2.67837	0.219483	0	408
TgMADS25-TgMADS32	MA	0.344745	3.80693	0.0905571	0	243
TgMADS25-TgMADS4	MA	0.758247	1.88754	0.401711	0	330
TgMADS25-TgMADS5	MA	0.756887	1.89471	0.399474	0	330
TgMADS25-TgMADS6	MA	0.586157	2.44393	0.239842	0	732
TgMADS25-TgMADS7	MA	0.742621	2.06349	0.359885	0	741
TgMADS25-TgMADS8	MA	0.745497	2.04471	0.364598	0	714
TgMADS25-TgMADS9	MA	0.790577	1.77154	0.446266	2.94E-38	711
TgMADS26-TgMADS27	MA	0.706826	1.99576	0.354164	0	684
TgMADS26-TgMADS28	MA	0.00169218	3.38E-05	50	0	711
TgMADS26-TgMADS29	MA	0.704834	2.01866	0.34916	0	648
TgMADS26-TgMADS3	MA	0.799959	1.71137	0.467438	1.13E-23	330
TgMADS26-TgMADS30	MA	0.551341	2.54448	0.216682	0	612
TgMADS26-TgMADS31	MA	0.410195	3.29585	0.124458	0	393
TgMADS26-TgMADS32	MA	0.297401	2.74887	0.10819	0	243
TgMADS26-TgMADS4	MA	0.798241	1.72057	0.463941	5.66E-25	330
TgMADS26-TgMADS5	MA	0.799959	1.71137	0.467438	1.13E-23	330
TgMADS26-TgMADS6	MA	0.362707	3.11721	0.116356	0	699
TgMADS26-TgMADS7	MA	0.636557	2.35549	0.270244	0	708
TgMADS26-TgMADS8	MA	0.676133	2.24722	0.300875	0	702
TgMADS26-TgMADS9	MA	0.691015	2.17033	0.318391	0	696
TgMADS27-TgMADS28	MA	0.703171	1.99884	0.35179	0	684
TgMADS27-TgMADS29	MA	0.725239	2.01118	0.360604	0	660
TgMADS27-TgMADS3	MA	0.814286	1.66497	0.48907	1.89E-17	330
TgMADS27-TgMADS30	MA	0.605716	2.44937	0.247295	0	627
TgMADS27-TgMADS31	MA	0.42869	3.31011	0.129509	0	405
TgMADS27-TgMADS32	MA	0.252874	4.36881	0.0578818	0	243
TgMADS27-TgMADS4	MA	0.813625	1.67099	0.486913	2.33E-18	330
TgMADS27-TgMADS5	MA	0.814286	1.66497	0.48907	1.89E-17	330
TgMADS27-TgMADS6	MA	0.708376	1.99379	0.35529	0	696
TgMADS27-TgMADS7	MA	0.63429	2.34198	0.270835	0	696
TgMADS27-TgMADS8	MA	0.670615	2.20055	0.304749	0	696
TgMADS27-TgMADS9	MA	0.63151	2.42737	0.260162	0	696
TgMADS28-TgMADS29	MA	0.706717	2.01376	0.350944	0	648
TgMADS28-TgMADS3	MA	0.775142	1.83126	0.423285	6.43E-32	330
TgMADS28-TgMADS30	MA	0.549704	2.55634	0.215035	0	612
TgMADS28-TgMADS31	MA	0.404077	3.34871	0.120667	0	393
TgMADS28-TgMADS32	MA	0.31538	1.99879	0.157786	0	270
TgMADS28-TgMADS4	MA	0.772973	1.84459	0.419049	0	330
TgMADS28-TgMADS5	MA	0.775142	1.83126	0.423285	6.43E-32	330
TgMADS28-TgMADS6	MA	0.362697	3.11387	0.116478	0	699
TgMADS28-TgMADS7	MA	0.630432	2.38502	0.26433	0	735
TgMADS28-TgMADS8	MA	0.671924	2.27915	0.294814	0	729
TgMADS28-TgMADS9	MA	0.689903	2.172	0.317635	0	696
TgMADS29-TgMADS3	MA	0.842654	1.5504	0.543508	2.52E-12	330
TgMADS29-TgMADS30	MA	0.665106	2.18749	0.30405	0	627
TgMADS29-TgMADS31	MA	0.587862	2.50581	0.234599	0	402
TgMADS29-TgMADS32	MA	0.338008	4.01219	0.0842452	0	240
TgMADS29-TgMADS4	MA	0.845846	1.53912	0.549565	7.80E-12	330
TgMADS29-TgMADS5	MA	0.842654	1.5504	0.543508	2.52E-12	330
TgMADS29-TgMADS6	MA	0.722706	1.99108	0.362971	0	660
TgMADS29-TgMADS7	MA	0.740662	1.93851	0.382078	0	660
TgMADS29-TgMADS8	MA	0.714708	2.02967	0.35213	0	651
TgMADS29-TgMADS9	MA	0.76509	1.88122	0.406698	0	651
TgMADS3-TgMADS30	MA	0.82728	1.76971	0.467467	1.38E-22	330
TgMADS3-TgMADS31	MA	0.943996	1.21558	0.776582	0.012319	330
TgMADS3-TgMADS32	MA	0.952514	1.20599	0.789818	0.0212665	300
TgMADS3-TgMADS4	MA	2.56E-05	0.0255665	0.001	0	330
TgMADS3-TgMADS5	MA	NA	NA	NA	NA	330
TgMADS3-TgMADS6	MA	0.760514	1.97919	0.384256	0	330
TgMADS3-TgMADS7	MA	0.851211	1.62465	0.523935	2.30E-13	330
TgMADS3-TgMADS8	MA	0.851251	1.63023	0.522167	7.25E-13	330
TgMADS3-TgMADS9	MA	0.772795	1.91955	0.402593	0	330
TgMADS30-TgMADS31	MA	0.451042	3.3157	0.136032	0	399
TgMADS30-TgMADS32	MA	0.165605	0.921344	0.179743	2.05E-09	237
TgMADS30-TgMADS4	MA	0.811024	1.85121	0.438106	0	330
TgMADS30-TgMADS5	MA	0.812102	1.83994	0.441374	0	330
TgMADS30-TgMADS6	MA	0.603497	2.54815	0.236837	0	627
TgMADS30-TgMADS7	MA	0.551604	2.8937	0.190622	0	627
TgMADS30-TgMADS8	MA	0.572411	2.79695	0.204655	0	624
TgMADS30-TgMADS9	MA	0.576912	2.70272	0.213456	0	627
TgMADS31-TgMADS32	MA	0.301042	4.77427	0.0630551	0	243
TgMADS31-TgMADS4	MA	0.982839	1.06313	0.92448	0.49612	330
TgMADS31-TgMADS5	MA	0.982127	1.06507	0.922122	0.496235	330
TgMADS31-TgMADS6	MA	0.365623	3.95832	0.0923681	0	405
TgMADS31-TgMADS7	MA	0.140103	0.740525	0.189195	2.73E-17	408
TgMADS31-TgMADS8	MA	0.135993	0.750809	0.181128	8.13E-18	408
TgMADS31-TgMADS9	MA	9.38E-06	0.00937805	0.001	0	408
TgMADS32-TgMADS4	MA	0.957746	1.18343	0.809295	0.0463354	300
TgMADS32-TgMADS5	MA	0.952514	1.20599	0.789818	0.0212665	300
TgMADS32-TgMADS6	MA	0.228454	5.15282	0.0443358	0	243
TgMADS32-TgMADS7	MA	0.289323	4.89985	0.0590472	0	300
TgMADS32-TgMADS8	MA	0.303505	4.9116	0.0617936	0	297
TgMADS32-TgMADS9	MA	0.263787	5.39183	0.0489235	0	243
TgMADS4-TgMADS5	MA	2.56E-05	0.0255665	0.001	0	330
TgMADS4-TgMADS6	MA	0.760753	1.97828	0.384552	0	330
TgMADS4-TgMADS7	MA	0.852668	1.62094	0.526032	1.66E-13	330
TgMADS4-TgMADS8	MA	0.853705	1.62142	0.526516	7.68E-12	330
TgMADS4-TgMADS9	MA	0.772888	1.92441	0.401623	0	330
TgMADS5-TgMADS6	MA	0.760514	1.97919	0.384256	0	330
TgMADS5-TgMADS7	MA	0.851211	1.62465	0.523935	2.30E-13	330
TgMADS5-TgMADS8	MA	0.851251	1.63023	0.522167	7.25E-13	330
TgMADS5-TgMADS9	MA	0.772795	1.91955	0.402593	0	330
TgMADS6-TgMADS7	MA	0.557276	2.58218	0.215816	0	735
TgMADS6-TgMADS8	MA	0.631753	2.37156	0.266387	0	708
TgMADS6-TgMADS9	MA	0.687637	2.25207	0.305336	0	708
TgMADS7-TgMADS8	MA	0.00485287	0.00587412	0.826145	0.229996	798
TgMADS7-TgMADS9	MA	0.209783	0.973858	0.215414	6.61E-34	705
TgMADS8-TgMADS9	MA	0.203601	0.955978	0.212977	4.47E-34	705
